# Supplementary material for: Dysbiotic human oral microbiota alters systemic metabolism via modulation of gut microbiota in germ-free mice
Source: J Oral Microbiol. 2022 Aug 11;14(1):2110194. doi: 10.1080/20002297.2022.2110194 (PMC9373767; doi:10.1080/20002297.2022.2110194)
Supplement: Supplemental Material [file ZJOM_A_2110194_SM9280.zip]

Archive with 4 entries (3 files):
- Supplementary files/
- Supplementary files/Supple Tables R1_Clean copy.docx
- Supplementary files/Supplementary legend.docx
- Supplementary files/~$pplemetary figures R1.docx
